# Supplementary material for: Candida utilis yeast as a functional protein source for Atlantic salmon (Salmo salar L.): Local intestinal tissue and plasma proteome responses
Source: PLoS One. 2019 Dec 30;14(12):e0218360. doi: 10.1371/journal.pone.0218360 (PMC6936787; doi:10.1371/journal.pone.0218360)
Supplement: S3 Table — (XLS) [file pone.0218360.s003.xls]

## Sheet: Total_156proteins
Sample	Treatment	B5DGM7	B5DGQ7	B5X240	P11251	P21848	B5XEC7	P84408	Q03156	Q710A1	B9EMX5	A0A085U717	A0SEG1	B5XAN4	A7KIK0	B5DFX8	B5DG39	Q78BU2	B5DG55	B9ENT8	B5DG72	B5DG94	B5DGC6	B5DGE7	B5XCF1	B5DGN9	B5DGL3	B5DGL9	B5DGM6	B5DGP0	B5DGP2	B5XBU9	B5DGR3	B5DGT9	B5DGU0	B5DGU1	B5DH17	B5RI57	B5X0R1	B5X118	Q2PZ10	B5X1J1	B5X1J5	B5X1N1	B5X234	B5X293	B5X2B3	B5X2E1	B5X2I6
D1-1	D1	3,097,152	3,377,018	2,864,076	0	3,841,707	2,855,896	0	3,522,479	2,801,834	3,452,461	0	307,949	267,078	0	2,550,309	0	3,076,509	2,491,975	0	0	2,644,144	2,908,836	2,613,412	2,600,787	3,159,988	3,040,751	0	0	3,095,109	2,663,658	2,565,365	2,893,072	3,000,276	2,734,706	2,913,731	2,779,798	2,592,323	3,160,103	2,794,302	2,520,658	284,235	2,683,858	2,859,861	2,682,772	3,259,573	3,881,628	2,531,724	2,981,545
D1-2	D1	301,587	3,254,513	2,773,564	0	3,870,358	3,008,385	0	3,551,077	2,737,815	3,356,695	0	2,995,823	2,682,833	3,022,814	0	0	2,980,226	2,549,011	0	0	2,571,599	2,903,724	0	0	3,055,874	2,910,831	0	250,466	2,971,728	2,571,898	2,540,912	2,943,472	2,852,335	2,663,768	2,838,747	2,726,159	0	3,138,072	2,769,843	0	28,053	2,728,569	2,827,449	2,699,183	3,169,453	3,867,448	2,522,302	2,915,938
D1-3	D1	2,957,694	3,381,297	2,786,591	0	3,839,616	2,800,207	244,729	3,506,294	2,777,216	3,418,083	0	3,047,141	2,658,434	2,965,229	0	0	2,923,249	0	2,556,392	0	2,610,625	2,927,977	2,595,516	2,556,709	303,715	2,862,188	0	0	2,952,397	2,554,528	254,025	2,736,344	2,820,093	265,228	275,523	2,594,179	2,512,037	3,120,151	2,825,899	2,512,672	283,935	2,779,266	2,811,202	265,427	3,212,303	3,861,527	2,515,584	2,924,891
D1-4	D1	3,171,125	3,442,611	2,830,186	2,989,143	3,854,937	2,800,935	2,423,199	3,527,943	2,707,419	3,380,328	2,922,037	2,989,688	2,619,312	2,928,189	2,679,922	2,713,252	2,820,452	2,933,305	253,303	2,626,096	2,663,339	2,974,602	2,657,788	0	3,191,221	3,095,913	2,479,684	2,665,253	3,116,231	2,718,858	2,560,594	3,133,878	2,998,196	2,758,764	2,981,826	2,869,704	2,406,883	3,151,366	2,801,627	2,481,054	278,797	2,805,791	2,800,448	2,646,994	3,194,998	3,845,933	2,492,071	2,890,317
D2-1	D2	3,048,922	3,267,162	2,803,155	0	3,851,416	2,794,106	0	3,514,695	2,756,841	3,303,032	0	3,073,352	269,764	2,978,798	0	2,670,596	2,873,295	2,671,201	0	2,516,515	2,662,617	2,883,972	2,575,697	0	3,059,895	2,960,758	0	2,583,132	2,949,768	2,574,317	2,552,346	3,022,113	2,865,911	2,677,944	2,870,051	2,747,893	0	3,140,472	2,818,258	2,498,237	285,881	2,813,119	2,814,029	2,603,957	3,252,766	3,864,276	2,500,706	2,909,172
D2-2	D2	298,965	3,366,183	276,702	0	3,863,291	2,778,294	0	3,542,336	2,679,835	3,234,604	0	3,035,416	2,659,619	3,074,535	0	2,598,603	2,805,284	0	0	0	2,614,458	2,951,226	2,622,113	0	3,039,284	2,890,432	0	2,429,831	2,932,303	0	2,503,419	2,685,281	2,858,068	2,619,562	2,677,894	2,661,793	2,352,624	3,140,735	2,805,631	0	2,843,357	2,784,631	2,803,774	2,561,482	3,222,274	3,856,546	2,516,388	2,913,744
D2-3	D2	3,084,303	3,241,069	2,791,929	0	3,856,376	2,803,617	0	3,521,408	278,629	3,255,878	0	309,506	2,683,689	288,605	0	2,667,869	2,817,741	2,670,965	0	2,506,415	0	2,860,869	2,651,488	263,492	3,086,813	2,975,286	0	2,580,272	299,393	2,586,653	0	2,992,846	2,879,875	2,605,173	2,887,168	2,777,197	0	3,137,467	278,429	2,528,747	2,890,162	2,846,739	2,784,044	2,631,465	3,252,498	3,874,679	2,512,991	2,893,405
D2-4	D2	3,102,333	3,320,688	2,823,425	3,026,114	3,856,077	282,006	2,444,922	352,524	2,727,604	3,427,864	301,689	3,102,333	2,642,169	2,945,832	0	2,608,257	2,830,339	0	0	0	264,998	2,855,497	0	0	3,138,566	3,022,642	0	2,505,018	3,054,047	261,771	2,545,447	2,709,698	2,937,933	2,673,428	2,893,452	2,833,296	0	3,117,272	281,725	2,508,509	2,857,387	2,849,857	2,808,167	2,637,723	3,249,453	3,869,919	2,530,727	2,911,639
D6-1	D6	315,208	3,346,854	2,777,373	0	3,828,123	2,836,882	0	3,511,749	2,764,045	3,315,102	2,955,486	3,087,504	2,639,877	2,771,692	0	2,691,468	278,044	2,671,489	0	2,513,422	2,608,724	2,882,899	265,372	0	3,151,982	3,025,316	0	2,485,852	3,055,215	2,624,371	2,531,074	2,985,333	2,964,117	272,507	2,944,397	281,726	0	3,135,946	2,795,382	2,452,785	2,829,009	2,819,634	2,815,064	2,654,309	3,237,106	3,858,955	0	2,917,243
D6-2	D6	3,166,962	3,379,062	2,724,472	0	3,833,872	2,789,781	0	351,474	2,745,176	3,306,418	0	3,058,486	2,651,028	2,915,429	2,571,369	2,669,617	0	2,457,865	0	2,578,947	2,524,822	2,929,007	2,649,954	261,101	3,187,335	3,068,085	2,438,785	2,539,513	3,086,909	268,662	2,510,797	2,852,167	3,008,081	2,759,313	2,952,388	2,846,626	0	312,626	2,800,753	250,077	2,834,887	2,793,781	2,805,144	2,632,219	3,224,303	3,852,744	2,524,456	29,256
D6-3	D6	3,109,251	3,349,703	2,859,217	3,046,139	3,851,074	2,802,623	242,228	3,529,813	2,696,488	3,460,245	0	3,072,712	2,600,687	2,907,554	255,836	2,700,292	2,784,206	2,742,294	0	2,604,614	2,670,279	2,925,248	2,614,897	0	3,093,241	3,006,394	2,435,991	2,599,121	2,989,337	0	2,565,491	3,062,253	2,926,412	2,698,544	2,915,593	2,834,198	0	311,517	2,816,835	2,460,371	2,834,032	2,790,908	284,176	2,547,178	3,211,737	3,852,185	2,545,779	2,896,152
D6-4	D6	3,032,475	3,215,149	282,752	0	380,542	277,685	2,543,822	3,459,979	2,716,615	3,472,298	0	3,106,599	2,622,011	2,864,674	0	2,717,045	2,732,071	2,491,784	2,519,746	2,546,576	2,629,348	2,831,307	0	256,181	3,045,621	2,957,018	0	2,474,914	2,942,292	0	2,559,446	2,911,647	2,863,578	2,654,165	2,869,092	2,781,861	0	310,789	2,794,056	250,086	2,866,099	2,860,049	2,783,467	2,583,945	3,223,341	3,855,224	2,515,074	2,895,183
D7-1	D7	3,237,033	3,335,836	2,844,833	0	3,832,634	2,848,328	0	3,531,632	2,736,953	3,488,131	2,951,039	3,062,183	2,680,907	2,995,934	278,337	2,741,538	2,847,518	3,041,881	0	2,695,826	2,687,397	288,023	2,604,222	0	320,789	3,130,601	2,682,554	2,713,369	3,104,329	2,728,295	2,646,165	3,245,069	3,037,751	273,468	3,049,448	2,962,383	0	3,114,054	2,754,635	258,589	2,845,423	2,858,495	2,758,714	2,666,126	3,231,651	3,885,921	2,569,184	2,911,682
D7-2	D7	31,693	3,392,919	2,788,623	3,081,421	3,801,795	2,771,993	0	3,490,401	2,717,978	3,494,288	2,930,554	3,106,124	2,653,696	2,723,553	0	2,665,567	2,736,503	2,726,919	0	262,131	2,576,165	2,842,238	2,578,397	248,879	3,180,717	3,066,772	2,473,474	2,551,135	3,078,761	2,717,684	0	2,955,936	2,998,251	272,179	3,002,749	2,842,558	0	3,078,893	2,758,613	2,493,953	2,810,179	2,800,806	2,744,577	2,610,635	3,203,338	3,853,926	2,495,908	2,865,157
D7-3	D7	3,089,179	33,414	2,817,398	0	3,851,159	2,796,257	0	3,532,238	2,735,153	3,421,205	2,953,544	3,083,643	262,947	2,930,337	0	2,695,294	2,773,104	2,543,071	0	2,571,694	2,635,267	2,888,084	2,663,006	2,579,531	3,097,056	2,978,768	0	2,515,221	2,996,196	2,628,701	2,549,738	2,948,575	2,898,918	2,671,358	2,896,997	2,744,118	0	3,138,546	2,762,457	2,488,302	2,810,144	2,817,817	2,800,945	2,559,761	3,228,786	3,861,657	2,527,831	2,886,183
D7-4	D7	3,182,027	3,446,362	2,815,919	3,036,578	3,847,588	2,792,971	0	3,528,378	2,694,078	3,401,994	2,874,868	3,019,448	2,634,618	3,038,987	2,632,112	2,683,942	2,761,274	2,838,397	0	2,640,855	2,657,402	2,977,154	2,640,372	0	3,221,688	3,093,825	2,467,853	2,671,358	3,126,584	2,741,232	2,533,228	3,117,224	3,018,789	2,721,512	3,004,375	2,896,083	0	3,112,768	277,986	2,448,278	2,808,025	2,786,997	27,879	2,566,882	3,208,503	3,848,081	2,504,452	2,917,973
[truncated: 110 more columns]

## Sheet: Venn_diagram
Groups	total Proteins	Protein_Uniprot_Id	Protein_name
D1 D2 D6 D7	126	Q710A1	Secreted phosphoprotein 24
		B5XBU9	Cold-inducible RNA-binding protein
		B9EM17	Transaldolase
		B5XCJ8	Nucleoside diphosphate kinase
		Q70YG5	Interleukin 1 receptor accessory protein
		B5X5Y2	Beta-2-microglobulin
		B5X4A7	Angiotensinogen precursor
		B5DGP0	Creatine kinase-2
		C0PU02	Periostin
		B5XDZ7	Catechol-O-methyltransferase domain-containing protein 1
		C1BZL2	Myosin light polypeptide 6
		B5XFM8	Metalloproteinase inhibitor 2
		B5X2B3	Serotransferrin
		Q70SU8	Cathepsin M precursor
		B5XD04	AMBP protein
		B9EPP5	Type-4 ice-structuring protein LS-12
		Q91484	Alpha-1-microglobulin/bikunin, 3' end
		B5XGX4	Protein S100
		Q78BU2	Actin alpha 1-1
		B5X672	Pentaxin
		B5DG94	Peptidyl-prolyl cis-trans isomerase
		C0H8M3	Transcobalamin-2
		B5DGM6	Adenylate kinase isoenzyme 1
		B5XB78	Plasma retinol-binding protein 1
		B5XGC5	Lipocalin
		C0H9G0	Complement component C6 precursor
		B5XCQ3	Apolipoprotein A-IV
		B5X240	Actin, cytoplasmic 1
		B5XEC7	Trypsin-1
		M4V2E4	Serine protease-like protein
		B5XD42	Hemoglobin subunit beta
		B5X1N1	Carboxypeptidase N catalytic chain
		B5DGU0	Phosphoglycerate mutase
		B5X898	Apolipoprotein A-IV
		C0H7U1	Beta-2-glycoprotein 1 precursor
		B5X1J5	Apolipoprotein F
		B9U451	Transferrin
		B5XFF2	Apolipoprotein A-I-1
		B5DGP2	Creatine kinase-3
		B5XAG3	Beta-2-microglobulin
		B5XA65	Lysozyme
		B5X3I8	Carbonic anhydrase
		B5XBH3	Apolipoprotein A-I precursor
		Q9PTA8	Antithrombin
		B5XGF2	Hemoglobin subunit beta-1
		B5DGQ7	Beta-enolase
		I0J1J3	Fructose-bisphosphate aldolase
		B5XAZ1	Heme-binding protein 2
		Q2PZ10	Follistatin like protein-1
		B5DGU1	Pyruvate kinase
		C0PUR6	Carboxylic ester hydrolase
		B5X3W8	Galectin-3-binding protein precursor
		A7KIK0	MHC class I antigen
		B5X2I6	Latexin
		B5DGE7	Betaine-homocysteine methyltransferase
		B5DGL3	Triosephosphate isomerase
		C0H857	Cofilin-2
		B5X293	Lumican
		B5XEZ1	Mannose-binding protein C
		B5DGC6	Nucleoside diphosphate kinase
		C0HBK5	Integrin beta
		B5X3K9	Complement C1q subcomponent subunit C
		Q91480	Apolipoprotein B
		C0H9Z9	Coagulation factor XIII A chain
		C0H9M4	Glucose-6-phosphate isomerase
		B5X693	Ependymin
		B5X118	Beta-Ala-His dipeptidase
		B5XCV4	Tetranectin
		B5DGM7	Fructose-bisphosphate aldolase A
		B9EMX5	Hemoglobin subunit beta
		B5X234	Cathepsin D
		Q03156	Serum albumin 2
		B5DGN9	Creatine kinase-1
		Q98SJ9	Glycerol-3-phosphate dehydrogenase [NAD(+)]
		B5XEA7	Cystatin
		A0SEG1	Alpha-amylase
		B5XE30	Hemoglobin subunit alpha
		B9ENS1	Glutathione S-transferase A
		B9EPU5	Complement C1q-like protein 4 precursor
		C0H8Q1	Fish-egg lectin
		C0HB93	Complement C1q subcomponent subunit C
		B5DGR3	Glyceraldehyde-3-phosphate dehydrogenase
		C0H7N5	Complement component C8 gamma chain
		C0HBS7	Complement C1q subcomponent subunit B
		C0H8L6	Hemoglobin subunit alpha
		C0PUP9	Collagen alpha-1I chain
		B5X6Y1	Type-4 ice-structuring protein
		B5XCD7	Leukocyte cell-derived chemotaxin 2
		C0H9Y2	Clusterin
		B5X2Q1	Malate dehydrogenase
		B5XF63	Nattectin
		B5XCL8	Lipocalin
		B5DG55	Alpha-1,4 glucan phosphorylase
		B5X3N0	Fibulin-1
		D0VFV7	Zona pellucida/egg shell C
		B5DH17	Parvalbumin like 1
		P21848	Serum albumin 1
		C1BXC0	Histone H2B
		C0H7I8	Hemoglobin subunit alpha
		Q91470	Beta-globin
		B5XCF1	SPARC
		C0HAI5	Coagulation factor IX precursor
		B5X1J1	72 kDa type IV collagenase precursor
		Q800Z5	Lactose-binding lectin l-2
		B5X2E1	Adenylyl cyclase-associated protein
		B5X746	Hemoglobin subunit alpha-4
		D0UGE1	MHC class I antigen
		B5X0R1	Complement component C7 precursor
		C1BY40	Nucleoside diphosphate kinase
		B5XE16	Apolipoprotein C-I precursor
		B9ENP4	Ependymin
		C1BX71	Histone H2A
		B5DGT9	Phosphoglycerate mutase
		Q68S97	C type lectin receptor B
		B9EMN9	Lectin
		C0PU84	Ectonucleotide pyrophosphatase/phosphodiesterase family member 2
		B5X8W5	Ependymin-1 precursor
		B5XDA4	Type-4 ice-structuring protein LS-12
		C0H958	Epithelial cadherin
		B5X8U6	Apolipoprotein A-IV
		C0PUB2	Fibronectin
		C0PUT9	Calcium/calmodulin-dependent protein kinase type II delta chain
		C0H7D9	Hemoglobin subunit alpha
		P79905	Pentaxin
		B5XAN4	Lysozyme g
		B5X397	78 kDa glucose-regulated protein
D1 D2 D6	1	B5X7S7	40S ribosomal protein S24
D1 D2 D7	1	B5XGT3	Lipocalin
D1 D6 D7	2	C0H789	Hemoglobin subunit alpha-4
		B5DFX8	Phosphoglycerate kinase
D2 D6 D7	7	B5DG39	L-lactate dehydrogenase
		B5X7T8	Type-2 ice-structuring protein precursor
		B5DG72	Phosphoglucomutase-1
		B9ENC8	Transgelin
		Q9DDI8	Myostatin 1b
		B5X5I8	Profilin
		C0H820	Malate dehydrogenase
D1 D2	4	C0H808	Tubulin beta chain
		U5KQR2	Heat shock protein 90-beta 2
		B5X8D4	Trypsin-1
		M4V3J1	Protein-coding gene s10ag like protein
D1 D6	1	P84408	Histone H1
D1 D7	1	C0HAL2	Elongation factor 1-alpha
D6 D7	2	B9ENN5	Complement C1q-like protein 4
		B5DGL9	Fructose-1,6-bisphosphatase
D1	5	C1BWW9	Creatine kinase, testis isozyme
		C0HBQ3	Lymphocyte cytosolic protein 2
		B9ENT8	Histone H3
		C1BX66	Kininogen-1
		B5RI57	Electron-transfer-flavoprotein alpha polypeptide
D2	3	B5X744	Fatty acid-binding protein, intestinal
		B5X4R7	Transketolase
		B5XCY4	14-3-3 protein beta/alpha-1
D7	5	A0A085U717	GMP/IMP nucleotidase
		P11251	Hemoglobin subunit alpha
		Q91471	Beta-globin
		B5XA45	Flavin reductase
		C0HAI2	L-lactate dehydrogenase

## Sheet: log_156proteins_value_imputat
	Label	B5DGM7	B5DGQ7	B5X240	P11251	P21848	B5XEC7	P84408	Q03156	Q710A1	B9EMX5	A0A085U717	A0SEG1	B5XAN4	A7KIK0	B5DFX8	B5DG39	Q78BU2	B5DG55	B9ENT8	B5DG72	B5DG94	B5DGC6	B5DGE7	B5XCF1	B5DGN9	B5DGL3	B5DGL9	B5DGM6	B5DGP0	B5DGP2	B5XBU9	B5DGR3	B5DGT9	B5DGU0	B5DGU1	B5DH17	B5RI57	B5X0R1	B5X118	Q2PZ10	B5X1J1	B5X1J5	B5X1N1	B5X234	B5X293	B5X2B3	B5X2E1	B5X2I6
D1-1	D1	0.522861	0.264553	0.399067	-0.65279	0.258282	0.389454	-0.647861	0.374071	0.304334	1.09306	-0.85052	-2.56605	-2.01418	-3.68267	1.37296	-2.01556	0.324379	0.451876	-0.462437	-1.42911	0.300332	0.261341	0.499065	1.32609	0.387342	0.824362	-0.749996	-2.53616	0.297573	0.535541	0.405492	-0.259773	1.41149	0.581151	0.260623	0.252239	1.68772	0.481001	0.472011	0.482529	-1.00287	-2.21691	0.364535	0.30236	1.33518	1.18253	0.253417	0.27626
D1-2	D1	-1.15776	0.233298	0.359528	-0.65279	0.272904	0.456705	-0.647861	0.385638	0.265484	-0.0934465	-0.85052	0.348395	0.487764	0.308316	-0.744581	-2.01556	0.314288	0.456733	-0.462437	-1.42911	0.291486	0.260057	-2.00157	-0.845439	0.346156	-1.18271	-0.749996	-0.163278	0.228796	0.528424	0.403399	0.117442	-1.04802	0.556552	0.21807	0.220004	-0.559012	0.474572	0.463626	-2.49599	-2.625	-1.17178	0.356257	0.314803	-0.847468	0.886887	0.252512	0.257794
D1-3	D1	0.488728	0.2646	0.362658	-0.65279	0.255241	0.362945	1.16723	0.366675	0.286692	0.602203	-0.85052	0.367297	0.47545	0.3013	-0.744581	-2.01556	0.307232	-2.01545	2.17544	-1.42911	0.295722	0.270531	0.497389	1.32279	-2.58323	-2.08031	-0.749996	-2.53616	0.213625	0.526543	-0.159861	-1.4339	-1.7226	-1.69119	-3.74634	0.129532	1.68163	0.46603	0.482825	0.481443	-1.00446	-0.206977	0.349892	-3.74786	0.057545	0.467573	0.250884	0.258526
D1-4	D1	0.523753	0.26183	0.355497	1.43166	0.225496	0.336444	1.59278	0.347602	0.204764	-0.809403	1.14428	0.315833	0.436447	0.290271	1.37775	0.464573	0.288563	0.480776	1.66411	0.686614	0.295338	0.261323	0.497918	-0.845439	0.371456	0.61782	1.24749	0.408636	0.270583	0.535153	0.399571	0.928321	0.2669	0.567904	0.261869	0.268752	1.66971	0.453996	0.450724	0.473064	-1.03209	-0.901846	0.329977	0.239723	-2.08736	-2.34637	0.240716	0.229792
D2-1	D2	0.513215	0.237821	0.374699	-0.65279	0.266695	0.364673	-0.647861	0.374224	0.279979	-0.740765	-0.85052	0.382802	-2.0008	0.303951	-0.744581	0.466392	0.302744	0.466622	-0.462437	0.683465	0.303399	0.250597	0.496534	-0.845439	0.349498	-0.320304	-0.749996	0.407025	0.218226	0.528897	0.404819	0.688694	-0.746785	0.563005	0.238936	0.236166	-0.559012	0.476812	0.483727	0.480894	-0.997191	0.725943	0.353518	0.254262	1.35477	0.942772	0.25009	0.256922
D2-2	D2	-1.16693	0.259183	-2.57584	-0.65279	0.262857	0.350762	-0.647861	0.377453	0.220875	-1.88834	-0.85052	0.360119	0.474037	0.312564	-0.744581	0.459691	0.293156	-2.01545	-0.462437	-1.42911	0.295629	0.281116	0.49914	-0.845439	0.334219	-1.7006	-0.749996	0.390787	0.19875	-1.98909	0.398795	-1.85866	-1.14557	0.536395	0.112272	0.171377	1.66908	0.471214	0.47318	-2.49599	0.608946	-0.196337	0.346389	0.216217	0.166511	0.128069	0.250408	0.253684
D2-3	D2	0.521674	0.231004	0.369827	-0.65279	0.269236	0.369211	-0.647861	0.376879	-3.74843	-1.36199	-0.85052	-2.55637	0.489737	-0.459273	-0.744581	0.466219	0.296403	0.466641	-0.462437	0.68279	-3.68262	0.237084	0.502586	0.914064	0.360829	-0.0814948	-0.749996	0.406799	-3.74799	0.529934	-2.53653	0.491632	-0.496593	0.536363	0.249339	0.254991	-0.559012	0.475977	-2.01103	0.483946	0.624224	1.44483	0.345124	0.272967	1.36267	1.26307	0.251781	0.252354
D2-4	D2	0.52051	0.245638	0.374628	1.43675	0.256213	-2.55288	1.59772	-2.5588	0.248475	0.564614	0.774276	0.385523	0.464769	0.297938	-0.744581	0.460049	0.295426	-2.01545	-0.462437	-1.42911	-0.460386	0.221065	-2.00157	-0.845439	0.372472	0.311404	-0.749996	0.397751	0.265872	0.0495489	0.402383	-1.71248	0.124712	0.554294	0.240395	0.276903	-0.559012	0.461045	-2.00636	0.480111	0.611017	1.06653	0.346069	0.264102	0.686041	0.294989	0.251645	0.251346
D6-1	D6	-1.12799	0.255085	0.357552	-0.65279	0.248831	0.378554	-0.647861	0.367757	0.2771	-0.767022	1.14951	0.383246	0.467095	0.278998	-0.744581	0.467119	-0.464177	0.465772	-0.462437	0.682502	0.29525	0.242657	0.0243379	-0.845439	0.381699	0.494805	-0.749996	0.396611	0.27176	0.532034	0.401736	0.348415	0.714656	-1.66552	0.27515	-3.74574	-0.559012	0.470699	0.470364	0.475292	0.606134	0.610638	0.350426	0.280344	0.621945	0.314659	-3.74998	0.255638
D6-2	D6	0.534397	0.259593	0.327518	-0.65279	0.24382	0.35175	-0.647861	-2.56434	0.257336	-1.07401	-0.85052	0.365529	0.466902	0.294094	1.3733	0.464542	-3.6817	0.447749	-0.462437	0.686253	0.283013	0.262376	0.500637	0.910833	0.390268	0.948623	1.24739	0.400754	0.282035	0.054692	0.398697	-0.683725	1.22734	0.58373	0.272291	0.282685	-0.559012	-2.01111	0.467697	-0.0914622	0.604509	-0.200292	0.344111	0.258031	-0.0529542	-0.355745	0.25036	-3.74978
D6-3	D6	0.516041	0.245883	0.379941	1.43644	0.239385	0.34865	1.16304	0.359747	0.21351	0.607671	-0.85052	0.362459	0.438491	0.290909	0.965996	0.465443	0.28728	0.468797	-0.462437	0.686756	0.299174	0.248074	0.496415	-0.845439	0.343362	-0.338323	1.24603	0.404703	0.214145	-1.98909	0.402243	0.637438	-0.488108	0.555202	0.239045	0.26277	-0.559012	-2.02249	0.466283	0.473225	0.599366	-0.681111	-1.48628	0.188245	-0.936714	-1.15772	0.250817	0.23939
D6-4	D6	0.506259	0.220187	-2.54698	-0.65279	-3.74951	-2.56861	1.60571	0.348899	0.24671	1.26082	-0.85052	0.391166	0.459755	0.289795	-0.744581	0.469066	0.284838	0.451471	2.17213	0.684809	0.297855	0.211657	-2.00157	0.908201	0.338211	-0.578724	-0.749996	0.395538	0.206496	-1.98909	0.404464	-0.166823	-0.997047	0.550207	0.231189	0.250227	-0.559012	-2.0127	0.469874	-0.0903599	0.615276	1.46011	0.341446	0.233363	0.279384	0.208865	0.250589	0.249055
D7-1	D7	0.539524	0.235541	0.363684	-0.65279	0.217659	0.359343	-0.647861	0.350555	0.22608	0.620034	1.14611	0.348148	0.463027	0.298168	0.979467	0.466966	0.292112	0.488505	-0.462437	0.691443	0.298727	-3.74915	0.493961	-0.845439	-2.53909	1.20223	1.26081	0.413319	0.266163	0.536144	0.407916	1.67403	0.980829	-1.68076	0.302117	0.326446	-0.559012	0.442572	0.433868	-0.086832	0.59675	0.283566	0.319028	0.254562	-1.06294	-1.04882	0.251285	0.237306
D7-2	D7	-2.78876	0.263906	0.358208	1.43977	0.230771	0.344739	-0.647861	0.355522	0.241359	1.38189	1.14754	0.38643	0.468932	0.272116	-0.744581	0.464408	0.284207	0.469266	-0.462437	0.284677	0.289942	0.212185	0.49514	0.902352	0.388733	0.969305	1.24989	0.402082	0.278957	0.538601	-2.53653	0.0714914	1.10794	-1.67012	0.302485	0.281704	-0.559012	0.447185	0.452292	0.478542	0.598983	0.00111263	0.327406	0.245141	-0.509739	-0.22463	0.246863	0.236908
D7-3	D7	0.521043	-3.74958	0.378252	-0.65279	0.262641	0.362766	-0.647861	0.377664	0.262099	0.697745	1.14972	0.384171	-2.03101	0.297844	-0.744581	0.467816	0.290365	0.456058	-0.462437	0.686877	0.299242	0.249138	0.502976	1.32462	0.361917	-0.14193	-0.749996	0.399962	0.241361	0.532792	0.404013	0.133525	-0.291278	0.558395	0.250943	0.2298	-0.559012	0.47371	0.459721	0.479343	0.602828	0.689877	0.347992	0.220327	0.573526	0.613211	0.252924	0.248047
D7-4	D7	0.533437	0.27146	0.361765	1.43607	0.239482	0.345494	-0.647861	0.360452	0.213629	-0.0930616	1.14325	0.3413	0.453585	0.30568	1.37634	0.464393	0.284885	0.476071	-0.462437	0.689353	0.297896	0.279955	0.498625	-0.845439	0.396156	1.05585	1.24835	0.411634	0.293643	0.538953	0.399385	1.02437	1.10215	0.564388	0.291614	0.30214	-0.559012	0.451482	-2.0288	0.472243	0.593579	-0.707365	-3.33589	0.203413	-0.940395	-1.16934	0.245689	0.246753
[truncated: 110 more columns]
